# Supplementary material for: Insights into Healthcare Professionals’ Perceptions and Attitudes toward Nanotechnological Device Application: What Is the Current Situation in Glioblastoma Research?
Source: Biomedicines. 2023 Jun 28;11(7):1854. doi: 10.3390/biomedicines11071854 (PMC10376482; doi:10.3390/biomedicines11071854)
Supplement: Supplementary file 1 [file biomedicines-11-01854-s001.zip]

Archive with 1 entries (1 files):
- biomedicines-2424087-supplementary.pdf
